# Supplementary material for: Molecular and Functional Cargo of Plasma-Derived Exosomes in Patients with Hereditary Hemorrhagic Telangiectasia
Source: J Clin Med. 2024 Sep 13;13(18):5430. doi: 10.3390/jcm13185430 (PMC11432581; doi:10.3390/jcm13185430)
Supplement: Supplementary file 1 [file jcm-13-05430-s001.zip]

Archive with 1 entries (1 files):
- jcm-3179472-supplementary.pdf
